# Supplementary material for: The Effects of Differentiated Organic Fertilization on Tomato Production and Phenolic Content in Traditional and High-Yielding Varieties
Source: Antioxidants (Basel). 2022 Oct 28;11(11):2127. doi: 10.3390/antiox11112127 (PMC9687005; doi:10.3390/antiox11112127)
Supplement: Supplementary file 1 [file antioxidants-11-02127-s001.zip]

Archive with 1 entries (1 files):
- antioxidants-1952141-supplementary.pdf
